# Supplementary material for: Nanopore direct RNA sequencing (DRS) of MS2 bacteriophages in E. coli throughout its life cycles reveals a complex transcriptional activity to control and maintain its growth
Source: Virol J. 2026 Mar 6;23:99. doi: 10.1186/s12985-026-03121-5 (PMC13077995; doi:10.1186/s12985-026-03121-5)
Supplement: Supplementary file 1 — Supplementary Material 1. [file 12985_2026_3121_MOESM1_ESM.xlsx]

## Sheet: Table S1
Table S1: Oxford Nanopore Technologies (ONT) DRS statistical metric for read quality control
Parameters	0h	20_minutes	40_minutes	3h	6h	IVT
number of alignments	11038	5797.5	171914	1592073	1478148	3622044
median length	997.667	1142	400.333	468.333	453.333	391
mean length	930	954	733.333	668.333	745.667	474
median identity (%)	98.3067	98.62	98.7233	98.3667	98.31	98.77
mean identity (%)	98.2733	98.42	98.4933	98.2567	98.1533	98.3
N50 length	1432.33	1386.25	1185	1070.67	1185.33	588
Full-length reads (positive strand)	2214.67	1036	24594.7	107260	169396	-
Full-length reads (negative strand)	0	3	42.6667	1119.33	334.333	-
Full-length reads (positive strand + negative strand)	2214.67	1039	24637.3	108380	169731	-
Full-length read ratio (%)	20.064	17.9215	14.3312	6.80746	11.4827	-

## Sheet: Table S2
Table S2: Read counts from Nanopore direct RNA sequencing of total RNA from DSM5695 E. coli cells infected with MS2 phage at different time points.
Number of alignments mapped to	MS2	Bacterial genome	Bacterial palsmid	Total	MS2/Total*100%	Bacterial genome/Total*100%	Bacterial plasmid/Total*100%	MS2/Bacterial genome
0h	33114	1939187	55796	2028097	0.0163276	0.956161	0.0275115	0.0170762
20 minutes	21414	1938841	83573	2043828	0.0104774	0.948632	0.0408904	0.0110447
40 minutes	515742	390761	12380	918883	0.561271	0.425257	0.0134729	1.31984
3h	4776219	1547128	52017	6375364	0.749168	0.242673	0.00815906	3.08715
6h	4434444	1738813	46870	6220127	0.712919	0.279546	0.00753522	2.55027

## Sheet: Table S3
Table S3: RT-qPCR of MS2 phage genes at different time points
RT-qPCR	calibrated using cysG-encoding region		fold-change (test/control)	coat/mat ratio within the same time point
3h (0h as control)	coat-encoding region as target, cysG-encoding region as reference		448.653	1.43432
	mat-encoding region as target, cysG-encoding region as reference		312.798
6h (0h as control)	coat-encoding region as target, cysG-encoding region as reference		468.284	2.20015
	mat-encoding region as target, cysG-encoding region as reference		212.842

## Sheet: Table S4
Table S4: Number of transcripts (positive strand) with read length <800 nt
	0h_positive_strand	20minutes_positive_strand	40minutes_positive_strand	3h_positive_strand	6h_positive_strand
number of transcripts <800 nt	2309	1536	86729	1645584	1267559
total number of transcripts	14874	10867	234903	2965528	2563239
number of transcripts <800 nt / total number of transcripts	0.155439	0.141345	0.369212	0.554904	0.494515

## Sheet: Table S5
Table S5: Number of transcripts with read length ranging from 100 nt to 800 nt
	0h	20 mins	40 mins	3h	6h
Number of transcripts with length ranging 100 nt -800 nt	2765093	1979368	370390	1270874	1744140
Number of total transcripts	3031068	2352732	434632	1543057	1891854
proportion (%) (Number of transcripts with length ranging 100 nt -800 nt/Number of total transcripts)	91.225	84.1306	85.2192	82.3608	92.1921

## Sheet: Table S6
Table S6: The RNA Integrity Number (RIN) per sample estimated by Tapestation
samples	0h p.i. rep1	0h p.i. rep2	0h p.i. rep3
RIN	7.8	6.9	7.7
samples	20 mins p.i. rep1	20 mins p.i. rep2	20 mins p.i. rep3	20 mins p.i. rep4
RIN	8.4	8.6	8.2	8.1
samples	40 mins p.i. rep1	40 mins p.i. rep2	40 mins p.i. rep3
RIN	6.5	6.4	7.2
samples	3h p.i. rep1	3h p.i. rep2	3h p.i. rep3
RIN	8	8.4	7.8
samples	6h p.i. rep1	6h p.i. rep2	6h p.i. rep3
RIN	8.1	7.8	7.7

## Sheet: Table S7
Table S7: Number of transcripts covering the coat protein-encoding region with read length <800 nt at the 3h time point
	Reads (coat ORF)	Reads (total)	Percentage (%)
Transcripts from positive-strand with read length <800 nt at 3h p.i.	620092480	116629530	0.188084

## Sheet: Table S8
Table S8: Putative replicase binding sites on MS2 negative strand and identified RBS sequence of genes in Escherichia coli K-12 MG1655
peaks of initiation site of transcripts	AG rich region on negative strand RNA		RBS_sequence_of_genes_in_Escherichia coli K-12 MG1655
positive strand 5-25	3561-3554 negative strand (equivalent to positive strand 9 – 16)
	3’GGGGAAAG5’	(negative strand 5' GAAAGGGG 3')	yfaZ	ttaattgcttgtgggaaaggggata
			iroK	actgatggcgtggaagaaaggggag
			potE	gcaccctgttgaaaggggaaaaatt
positive strand 1010-1025	2567-2560 negative strand (equivalent to positive strand 1003 – 1010)
	3’GGAAAGAG5’	(negative strand 5' GAGAAAGG 3')	yfjT	aaaaacaacgagaaaggagacataa
			pnp	tctaagaaagagaaaggatattaca
			yajI	aattgcgacgagaaagggacgacct
			uspG	tcatgattaacagggagaaagggtt
			rhtA	agtctagatatttgtgggagaaagg
			hokB	ccgccatccggcaaggagaaaggct
positive strand 1125-1145	2431-2424 negative strand (equivalent to positive strand 1139 – 1146)
	3’GAGGGAUG5’	(negative strand 5' GUAGGGAG 3')	yeeL	aaccagtagggaggcgaggttaggt
positive strand 1360-1375	2214-2206 negative strand (equivalent to positive strand 1356 – 1364)
	3’AAGCAAGAG5’	(negative strand 5' GAGAACGAA 3')	yhaJ	ttcaaatttcctgaatgagaacgaa
positive strand 1510-1520	2061-2055 negative strand (equivalent to positive strand 1509 – 1515)
	3’AUGUGGU5’	(negative strand 5' UGGUGUA 3')	dgcT	acaacctacagattggtgtagcttt

## Sheet: Table S9
Table S9: Number of transcripts with read length ranging from 500 nt to 900 nt aligned to different regions on the MS2 genome (positive strand) at different time points
	0h	20 mins	40 mins	3h	6h
number of alignment (total)	1040	732	15107	15901	20471
number of alignment (mapped to the 3' end)(enrichment due to Nanopore sequencing 3' bias)	866	574	6424	3172	5996
proportion (%) (number of alignment (mapped to the 3' end)/number of alignment (total)*100%)	83.2692	78.4153	42.5233	19.9484	29.2902
number of alignment (mapped to the 5' end)(degraded RNA)	21	39	4583	3075	2290
proportion (%) (number of alignment (mapped to the 5' end)/number of alignment (total)*100%)	2.01923	5.32787	30.3369	19.3384	11.1866
number of alignment (mapped to the coat protein encoding region)	20	20	511	389	842
proportion (%) (number of alignment (mapped to the coat protein encoding region)/number of alignment (total)*100%)	1.92308	2.73224	3.38254	2.44639	4.11314
number of alignment (mapped to the lysis protein encoding region)	22	11	828	1773	1630
proportion (%) (number of alignment (mapped to the lysis protein encoding region)/number of alignment (total)*100%)	2.11538	1.50273	5.4809	11.1502	7.96248
number of alignment (mapped to the coat and lysis protein encoding region)	6	1	186	311	216
proportion (%) (number of alignment (mapped to the coat and lysis protein encoding region)/number of alignment (total)*100%)	0.576923	0.136612	1.23122	1.95585	1.05515

## Sheet: Table S10
Table S10: Number of transcripts with read length ranging from 500 nt to 900 nt aligned to different regions on the MS2 genome (negative strand) at different time points
	40 mins	3h	6h
number of alignment (total)	1708	18074	23389
number of alignment (mapped to the 5' end of negative strand)(degraded RNA)	465	2851	2459
proportion (%) (number of alignment (mapped to the 5' end)/number of alignment (total)*100%)	27.2248	15.774	10.5135
number of alignment (mapped to the 3' end of negative strand)(enrichment due to Nanopore sequencing 3' bias)	156	1078	2362
proportion (%) (number of alignment (mapped to the 3' end)/number of alignment (total)*100%)	9.13349	5.96437	10.0988

[truncated: 2 more sheets: Table S11, Table S12]
